# Supplementary material for: Coenzyme A binding sites induce proximal acylation across protein families
Source: Sci Rep. 2023 Mar 28;13:5029. doi: 10.1038/s41598-023-31900-5 (PMC10050154; doi:10.1038/s41598-023-31900-5)
Supplement: Supplementary file 2 — Supplementary Information 2. [file 41598_2023_31900_MOESM2_ESM.xlsx]

## Sheet: Supplementary Table 1
Uniprot	Gene_Symbol	Species	Sequence_Length	Sequence_Lysines	Modeled	Modeled_Lysines
P33121	ACSL1	Human	698	44	No	0
O14975	S27A2	Human	620	41	No	0
Q9Y2P5	S27A5	Human	690	16	No	0
O95573	ACSL3	Human	720	59	No	0
P42765	THIM	Human	397	26	No	0
Q15067	ACOX1	Human	660	42	No	0
Q08AH1	ACSM1	Human	577	41	No	0
O75521	ECI2	Human	394	33	No	0
Q68CK6	ACS2B	Human	577	39	No	0
P42126	ECI1	Human	302	12	No	0
Q9NR19	ACSA	Human	701	36	No	0
O14734	ACOT8	Human	319	12	No	0
P22307	SCP2	Human	547	46	No	0
Q14032	BAAT	Human	418	16	No	0
P55809	SCOT1	Human	520	38	No	0
Q99714	HCD2	Human	261	11	No	0
Q9H5J4	ELOV6	Human	265	17	No	0
P09110	THIK	Human	424	19	No	0
Q9HCC0	MCCB	Human	563	28	No	0
Q13825	AUHM	Human	339	23	No	0
Q96RQ3	MCCA	Human	725	47	No	0
Q08AH3	ACS2A	Human	577	38	No	0
Q53FZ2	ACSM3	Human	586	47	No	0
P50747	BPL1	Human	726	34	No	0
Q99424	ACOX2	Human	681	23	No	0
Q8IYP9	ZDH23	Human	409	24	No	0
Q9C0B5	ZDHC5	Human	715	33	No	0
Q9NXF8	ZDHC7	Human	308	14	No	0
Q8WTX9	ZDHC1	Human	485	17	No	0
Q6DKK2	TTC19	Human	380	21	No	0
Q8WVZ1	ZDH19	Human	309	7	No	0
Q9NUE0	ZDH18	Human	388	12	No	0
Q9Y4G6	TLN2	Human	2542	167	No	0
Q5W0Z9	ZDH20	Human	365	18	No	0
Q9P2R7	SUCB1	Human	463	37	No	0
Q00403	TF2B	Human	316	19	No	0
Q86SK9	SCD5	Human	330	15	No	0
O00767	SCD	Human	359	19	No	0
Q9Y490	TLN1	Human	2541	162	No	0
Q15120	PDK3	Human	406	27	No	0
O60733	PLPL9	Human	806	32	No	0
Q8N1Q8	THEM5	Human	247	15	No	0
P53597	SUCA	Human	346	21	No	0
P53007	TXTP	Human	311	20	No	0
Q9NYA1	SPHK1	Human	384	9	No	0
Q9GZZ1	NAA50	Human	169	16	No	0
O00330	ODPX	Human	501	37	No	0
Q16613	SNAT	Human	207	2	No	0
Q9NPG8	ZDHC4	Human	344	8	No	0
Q16654	PDK4	Human	411	20	No	0
O75880	SCO1	Human	301	21	No	0
O43819	SCO2	Human	266	7	No	0
Q15465	SHH	Human	462	20	No	0
P24752	THIL	Human	427	30	No	0
Q96F10	SAT2	Human	170	12	No	0
Q08117	TLE5	Human	197	11	No	0
P54368	OAZ1	Human	228	9	No	0
Q8TE04	PANK1	Human	598	33	No	0
Q96FC7	PHIPL	Human	376	29	No	0
Q9NST1	PLPL3	Human	481	19	No	0
P30041	PRDX6	Human	224	18	No	0
Q8WU17	RN139	Human	664	16	No	0
Q8N5G0	SIM20	Human	67	4	No	0
Q9BVT8	TMUB1	Human	246	2	No	0
Q9BWD1	THIC	Human	397	21	No	0
Q9NZ01	TECR	Human	308	20	No	0
Q16635	TAZ	Human	292	19	No	0
P0C7U3	ZH11B	Human	371	22	No	0
P60604	UB2G2	Human	165	8	No	0
Q8IVQ6	ZDH21	Human	265	9	No	0
Q5HYJ1	TECRL	Human	363	22	No	0
Q9UIJ5	ZDHC2	Human	367	20	No	0
Q9BSU3	NAA11	Human	229	14	No	0
Q8N9F0	NAT8L	Human	302	10	No	0
P36957	ODO2	Human	453	27	No	0
P08559	ODPA	Human	390	23	No	0
Q02218	ODO1	Human	1023	50	No	0
Q9UKG9	OCTC	Human	612	39	No	0
P37231	PPARG	Human	505	39	No	0
Q5T124	UBX11	Human	520	20	No	0
Q6UX98	ZDH24	Human	284	0	No	0
Q7Z699	SPRE1	Human	444	30	No	0
Q96GR4	ZDH12	Human	267	1	No	0
Q8N966	ZDH22	Human	263	6	No	0
Q9NUV7	SPTC3	Human	552	35	No	0
Q8IZN3	ZDH14	Human	488	21	No	0
Q9NYG2	ZDHC3	Human	299	19	No	0
Q9H8X9	ZDH11	Human	412	23	No	0
Q9BYC2	SCOT2	Human	517	26	No	0
P35610	SOAT1	Human	550	27	No	0
Q9NTG7	SIR3	Human	399	11	No	0
Q8IUH4	ZDH13	Human	622	31	No	0
Q9BVV7	TIM21	Human	248	21	No	0
Q8IUH5	ZDH17	Human	632	34	No	0
Q53S58	TM177	Human	311	7	No	0
Q9ULC8	ZDHC8	Human	765	23	No	0
Q9P0Z9	SOX	Human	390	18	No	0
Q969W1	ZDH16	Human	377	14	No	0
P21675	TAF1	Human	1872	139	No	0
Q96MV8	ZDH15	Human	337	19	No	0
Q9Y397	ZDHC9	Human	364	17	No	0
Q9H6R6	ZDHC6	Human	413	25	No	0
Q8WXI4	ACO11	Human	607	30	No	0
Q8WYK0	ACO12	Human	555	34	No	0
O14678	ABCD4	Human	606	23	No	0
Q5T8D3	ACBD5	Human	534	32	No	0
Q8N6N7	ACBD7	Human	88	12	No	0
Q5FVE4	ACBG2	Human	666	58	No	0
Q13131	AAPK1	Human	559	38	No	0
Q9UKV5	AMFR	Human	643	13	No	0
Q9UKU0	ACSL6	Human	697	42	No	0
Q4L235	ACSF4	Human	1098	74	No	0
Q9ULC5	ACSL5	Human	683	48	No	0
P11245	ARY2	Human	290	15	No	0
Q9NR71	ASAH2	Human	780	31	No	0
Q86WW8	COA5	Human	74	8	No	0
P00395	COX1	Human	513	10	No	0
Q9Y679	AUP1	Human	410	10	No	0
Q9NUI1	DECR2	Human	292	10	No	0
Q16698	DECR	Human	335	25	No	0
O95822	DCMC	Human	493	22	No	0
Q8WVC6	DCAKD	Human	231	12	No	0
Q92793	CBP	Human	2442	116	No	0
Q9UHK6	AMACR	Human	382	20	No	0
Q4G176	ACSF3	Human	576	23	No	0
Q9NPB3	CABP2	Human	220	6	No	0
Q8IU89	CERS3	Human	383	22	No	0
P50583	AP4A	Human	147	8	No	0
Q92523	CPT1B	Human	772	39	No	0
P11171	EPB41	Human	864	82	No	0
Q05397	FAK1	Human	1052	63	No	0
O60427	FADS1	Human	444	25	No	0
Q96NE9	FRMD6	Human	622	44	No	0
Q14CM0	FRPD4	Human	1322	83	No	0
P84243	H33	Human	136	13	No	0
Q9H7Z6	KAT8	Human	458	43	No	0
Q147X3	NAA30	Human	362	15	No	0
Q6PIF6	MYO7B	Human	2116	125	No	0
Q6JQN1	ACD10	Human	1059	47	No	0
Q96GS6	AB17A	Human	310	8	No	0
Q96CD2	COAC	Human	204	13	No	0
Q5JTJ3	COA6	Human	125	11	No	0
Q58HT5	AWAT1	Human	328	16	No	0
P43155	CACP	Human	626	41	No	0
P51659	DHB4	Human	736	55	No	0
P50416	CPT1A	Human	773	44	No	0
A8MQ03	CRTP1	Human	144	3	No	0
Q92506	DHB8	Human	261	8	No	0
Q9NP87	DPOLM	Human	494	15	No	0
Q8N257	H2B3B	Human	126	20	No	0
Q6NUI2	GPAT2	Human	795	22	No	0
Q86UL3	GPAT4	Human	456	30	No	0
P0C7M7	ACSM4	Human	580	39	No	0
Q6ZMG9	CERS6	Human	384	19	No	0
O95260	ATE1	Human	518	45	No	0
Q7Z5Y6	BMP8A	Human	402	11	No	0
Q6ZPD8	DG2L6	Human	337	18	No	0
Q9H329	E41LB	Human	900	56	No	0
Q9Y2J2	E41L3	Human	1087	74	No	0
Q9HCM4	E41L5	Human	733	51	No	0
P40939	ECHA	Human	763	71	No	0
P30084	ECHM	Human	290	24	No	0
P06396	GELS	Human	782	45	No	0
Q8WTS1	ABHD5	Human	349	18	No	0
P45954	ACDSB	Human	432	29	No	0
Q8N5Z0	AADAT	Human	425	25	No	0
O60488	ACSL4	Human	711	64	No	0
Q9H6R3	ACSS3	Human	686	45	No	0
Q96I36	COX14	Human	57	3	No	0
Q6E213	AWAT2	Human	333	17	No	0
Q8N0X4	CLYBL	Human	340	27	No	0
Q12778	FOXO1	Human	655	25	No	0
Q9H845	ACAD9	Human	621	39	No	0
P33897	ABCD1	Human	745	28	No	0
P28288	ABCD3	Human	659	43	No	0
P07108	ACBP	Human	87	13	No	0
Q86TX2	ACOT1	Human	421	18	No	0
P49753	ACOT2	Human	483	21	No	0
Q9NUZ1	ACOXL	Human	547	32	No	0
P36544	ACHA7	Human	502	20	No	0
Q8TCG5	CPT1C	Human	803	24	No	0
P23786	CPT2	Human	658	38	No	0
P00403	COX2	Human	227	4	No	0
Q9Y2S2	CRYL1	Human	319	17	No	0
Q9Y375	CIA30	Human	327	23	No	0
P28330	ACADL	Human	430	30	No	0
P11310	ACADM	Human	421	29	No	0
P49748	ACADV	Human	655	40	No	0
Q9UBJ2	ABCD2	Human	740	57	No	0
Q9NPJ3	ACO13	Human	140	11	No	0
O00400	ACATN	Human	549	28	No	0
Q9BR61	ACBD6	Human	282	20	No	0
Q96GR2	ACBG1	Human	724	40	No	0
Q3I5F7	ACOT6	Human	421	22	No	0
Q8N9L9	ACOT4	Human	421	17	No	0
Q9Y305	ACOT9	Human	439	29	No	0
O15254	ACOX3	Human	700	33	No	0
P63104	1433Z	Human	245	20	No	0
O15516	CLOCK	Human	846	35	No	0
Q14061	COX17	Human	63	8	No	0
Q14689	DIP2A	Human	1571	69	No	0
P62805	H4	Human	103	11	No	0
O94887	FARP2	Human	1054	66	No	0
A2A2Y4	FRMD3	Human	597	45	No	0
Q01581	HMCS1	Human	520	29	No	0
Q96HY7	DHTK1	Human	919	42	No	0
Q9BQ95	ECSIT	Human	431	13	No	0
Q9H4G0	E41L1	Human	881	63	No	0
O43491	E41L2	Human	1005	89	No	0
Q86YB7	ECHD2	Human	292	7	No	0
Q08426	ECHP	Human	723	46	No	0
O77932	DXO	Human	396	14	No	0
Q9HB03	ELOV3	Human	270	16	No	0
Q9H9B1	EHMT1	Human	1298	77	No	0
Q9H0I2	ENKD1	Human	346	19	No	0
Q96PD7	DGAT2	Human	388	22	No	0
Q9HCS5	E41LA	Human	686	56	No	0
Q9NTX5	ECHD1	Human	307	24	No	0
Q14289	FAK2	Human	1009	68	No	0
O95864	FADS2	Human	444	29	No	0
Q5JV73	FRPD3	Human	1810	94	No	0
Q93077	H2A1C	Human	130	13	No	0
Q99878	H2A1J	Human	128	13	No	0
Q16777	H2A2C	Human	129	14	No	0
Q96CM8	ACSF2	Human	615	37	No	0
Q9NRN7	ADPPT	Human	309	21	No	0
P27544	CERS1	Human	350	14	No	0
P18440	ARY1	Human	290	16	No	0
Q5SQI0	ATAT	Human	421	18	No	0
O75390	CISY	Human	466	26	No	0
Q96BR5	COA7	Human	231	21	No	0
Q9NYJ1	COA4	Human	87	3	No	0
Q5RI15	COX20	Human	118	7	No	0
P34820	BMP8B	Human	402	10	No	0
Q96G23	CERS2	Human	380	19	No	0
Q709F0	ACD11	Human	780	47	No	0
P53396	ACLY	Human	1101	72	No	0
Q13085	ACACA	Human	2346	108	No	0
O00763	ACACB	Human	2458	121	No	0
Q9UKU7	ACAD8	Human	415	19	No	0
P38398	BRCA1	Human	1863	137	No	0
P16219	ACADS	Human	412	22	No	0
Q8NC06	ACBD4	Human	268	11	No	0
P54646	AAPK2	Human	552	35	No	0
Q9NUB1	ACS2L	Human	689	31	No	0
Q6NUN0	ACSM5	Human	579	30	No	0
P55212	CASP6	Human	293	20	No	0
Q96PB1	CASD1	Human	797	54	No	0
Q9H3P7	GCP60	Human	528	30	No	0
P05413	FABPH	Human	133	14	No	0
Q8WVX9	FACR1	Human	515	29	No	0
Q9Y6F7	CDY2	Human	541	47	No	0
A1L3X0	ELOV7	Human	281	18	No	0
P99999	CYC	Human	105	18	No	0
Q56NI9	ESCO2	Human	601	70	No	0
Q9Y5Q0	FADS3	Human	445	19	No	0
P26440	IVD	Human	426	24	No	0
Q86V21	AACS	Human	672	41	No	0
Q9NXB9	ELOV2	Human	296	20	No	0
Q9GZR5	ELOV4	Human	314	22	No	0
Q6IB77	GLYAT	Human	296	20	No	0
P13804	ETFA	Human	333	26	No	0
P30519	HMOX2	Human	316	26	No	0
O95251	KAT7	Human	611	47	No	0
P13473	LAMP2	Human	410	18	No	0
Q16719	KYNU	Human	465	38	No	0
Q8N4Q1	MIA40	Human	142	8	No	0
Q9GZY4	COA1	Human	146	11	No	0
Q9Y2R0	COA3	Human	106	4	No	0
Q9P0S2	COX16	Human	106	14	No	0
Q8N8Q8	COX18	Human	333	11	No	0
Q13011	ECH1	Human	328	17	No	0
Q9Y4F1	FARP1	Human	1045	73	No	0
Q68DX3	FRPD2	Human	1309	58	No	0
Q9Y4H4	GPSM3	Human	160	0	No	0
Q15323	K1H1	Human	416	12	No	0
P33778	H2B1B	Human	126	20	No	0
Q8IUE6	H2A2B	Human	130	13	No	0
Q9H8E8	CSR2B	Human	782	51	No	0
P15311	EZRI	Human	586	55	No	0
O14929	HAT1	Human	419	29	No	0
P13196	HEM1	Human	640	38	No	0
Q9Y5U4	INSI2	Human	225	7	No	0
Q8WYB5	KAT6B	Human	2073	147	No	0
Q9NPA3	M1IP1	Human	183	7	No	0
P30419	NMT1	Human	496	41	No	0
Q9BV79	MECR	Human	373	17	No	0
Q9BZ68	FR8P1	Human	369	17	No	0
P04035	HMDH	Human	888	41	No	0
Q96A08	H2B1A	Human	127	20	No	0
Q5QNW6	H2B2F	Human	126	20	No	0
P22557	HEM0	Human	587	33	No	0
Q68D91	MBLC2	Human	279	7	No	0
Q6ZNC8	MBOA1	Human	495	22	No	0
Q6ZWT7	MBOA2	Human	520	18	No	0
P15884	ITF2	Human	667	25	No	0
Q92794	KAT6A	Human	2004	140	No	0
Q8IVH4	MMAA	Human	418	30	No	0
Q9Y4U1	MMAC	Human	282	10	No	0
Q96IL0	COA8	Human	206	21	No	0
P23141	EST1	Human	567	38	No	0
Q96K12	FACR2	Human	515	31	No	0
Q86UY6	NAA40	Human	237	20	No	0
Q8WY64	MYLIP	Human	445	24	No	0
Q8N6N6	NATD1	Human	113	6	No	0
Q8WUY8	NAT14	Human	206	5	No	0
Q6ZUV0	BACHL	Human	252	16	No	0
O00154	BACH	Human	380	22	No	0
Q8N8U2	CDYL2	Human	506	44	No	0
Q13057	COASY	Human	564	22	No	0
P55084	ECHB	Human	474	35	No	0
P28329	CLAT	Human	748	40	No	0
P49327	FAS	Human	2511	85	No	0
P86397	HTD2	Human	168	11	No	0
Q9BZ67	FRMD8	Human	464	18	No	0
Q6ZUT3	FRMD7	Human	714	47	No	0
Q92947	GCDH	Human	438	16	No	0
Q16836	HCDH	Human	314	31	No	0
P26038	MOES	Human	577	62	No	0
P53602	MVD1	Human	400	15	No	0
P35354	PGH2	Human	604	34	No	0
Q15788	NCOA1	Human	1441	55	No	0
Q9UDR5	AASS	Human	926	56	No	0
Q8N4T8	CBR4	Human	237	16	No	0
Q9HA82	CERS4	Human	394	14	No	0
O60318	GANP	Human	1980	101	No	0
O75907	DGAT1	Human	488	15	No	0
P09622	DLDH	Human	509	38	No	0
Q9BTZ2	DHRS4	Human	278	15	No	0
Q86UW9	DTX2	Human	622	23	No	0
P38117	ETFB	Human	255	25	No	0
Q16134	ETFD	Human	617	39	No	0
P12104	FABPI	Human	132	14	No	0
Q9Y2L6	FRM4B	Human	1034	75	No	0
Q9P2Q2	FRM4A	Human	1039	68	No	0
P58876	H2B1D	Human	126	20	No	0
Q6NVY1	HIBCH	Human	386	32	No	0
P35240	MERL	Human	595	60	No	0
Q3SYC2	MOGT2	Human	334	13	No	0
Q9UHE5	NAT8	Human	227	11	No	0
Q8N159	NAGS	Human	534	20	No	0
Q53GQ0	DHB12	Human	312	28	No	0
Q7Z6J6	FRMD5	Human	570	36	No	0
Q8N878	FRMD1	Human	549	20	No	0
Q96DC8	ECHD3	Human	303	14	No	0
Q96QV6	H2A1A	Human	131	12	No	0
Q8IXQ9	ETKMT	Human	262	9	No	0
Q8NFF5	FAD1	Human	587	17	No	0
Q09472	EP300	Human	2414	108	No	0
Q8IVS2	FABD	Human	390	15	No	0
Q8N6M3	FITM2	Human	262	12	No	0
Q02790	FKBP4	Human	459	44	No	0
Q969I3	GLYL1	Human	302	20	No	0
P0C0S5	H2AZ	Human	128	14	No	0
Q99880	H2B1L	Human	126	20	No	0
A1L0T0	HACL2	Human	632	21	No	0
P04908	H2A1B	Human	130	13	No	0
P20671	H2A1D	Human	130	14	No	0
P0C0S8	H2A1	Human	130	14	No	0
C9JRZ8	AK1BF	Human	316	31	No	0
Q6P461	ACSM6	Human	480	30	No	0
Q8N5B7	CERS5	Human	392	17	No	0
Q9BW60	ELOV1	Human	279	12	No	0
P15104	GLNA	Human	373	19	No	0
Q96EK6	GNA1	Human	184	16	No	0
O15228	GNPAT	Human	680	49	No	0
Q9HCL2	GPAT1	Human	828	43	No	0
Q53EU6	GPAT3	Human	434	30	No	0
P22607	FGFR3	Human	806	37	No	0
P62807	H2B1C	Human	126	20	No	0
Q9P035	HACD3	Human	362	21	No	0
Q99877	H2B1N	Human	126	20	No	0
Q6DN03	H2B2C	Human	193	19	No	0
Q6FI13	H2A2A	Human	130	14	No	0
P57053	H2BFS	Human	126	19	No	0
Q92830	KAT2A	Human	837	61	No	0
Q8WU03	GLYL2	Human	294	28	No	0
Q5SZD4	GLYL3	Human	288	16	No	0
A0A0U1RQE8	GLYLB	Human	302	20	No	0
B0YJ81	HACD1	Human	288	11	No	0
P23527	H2B1O	Human	126	20	No	0
O60814	H2B1K	Human	126	20	No	0
Q9UJ83	HACL1	Human	578	30	No	0
Q6DRA6	H2B2D	Human	164	18	No	0
Q71DI3	H32	Human	136	13	No	0
Q92604	LGAT1	Human	370	24	No	0
Q9NV35	NUD15	Human	164	11	No	0
Q96DE0	NUD16	Human	195	3	No	0
Q9Y6X9	MORC2	Human	1032	80	No	0
Q9H9T3	ELP3	Human	547	32	No	0
Q7Z7K0	COXM1	Human	106	15	No	0
Q5FWF5	ESCO1	Human	840	100	No	0
Q6Y1H2	HACD2	Human	254	13	No	0
Q93079	H2B1H	Human	126	20	No	0
Q5VTY9	HHAT	Human	493	11	No	0
P35914	HMGCL	Human	325	23	No	0
Q99943	PLCA	Human	283	11	No	0
Q6P1A2	MBOA5	Human	487	27	No	0
Q9Y6Q9	NCOA3	Human	1424	55	No	0
Q9H0A0	NAT10	Human	1025	73	No	0
P10515	ODP2	Human	647	37	No	0
Q68CP4	HGNAT	Human	663	28	No	0
Q6UWP7	LCLT1	Human	414	25	No	0
O75600	KBL	Human	419	14	No	0
Q9BTE0	NAT9	Human	207	10	No	0
O95190	OAZ2	Human	189	10	No	0
P11177	ODPB	Human	359	19	No	0
P05165	PCCA	Human	728	45	No	0
P05166	PCCB	Human	539	24	No	0
Q12923	PTN13	Human	2485	166	No	0
Q15678	PTN14	Human	1187	61	No	0
Q16825	PTN21	Human	1174	50	No	0
P26045	PTN3	Human	913	50	No	0
P29074	PTN4	Human	926	50	No	0
Q99497	PARK7	Human	189	16	No	0
Q9H237	PORCN	Human	461	13	No	0
Q643R3	LPCT4	Human	524	17	No	0
Q96PD6	MOGT1	Human	335	22	No	0
Q9UHF3	NAT8B	Human	227	11	No	0
P21953	ODBB	Human	392	16	No	0
O15503	INSI1	Human	277	5	No	0
Q9BZL6	KPCD2	Human	878	40	No	0
Q02252	MMSA	Human	535	34	No	0
O00522	KRIT1	Human	736	57	No	0
O95563	MPC2	Human	127	8	No	0
Q06830	PRDX1	Human	199	19	No	0
P50897	PPT1	Human	306	17	No	0
Q9UMR5	PPT2	Human	302	5	No	0
P53041	PPP5	Human	499	39	No	0
Q9HAB8	PPCS	Human	311	12	No	0
Q9NWU1	OXSM	Human	459	23	No	0
Q5SRE7	PHYD1	Human	291	11	No	0
Q92561	PHYIP	Human	330	17	No	0
P0C024	NUDT7	Human	238	15	No	0
O60502	OGA	Human	916	60	No	0
Q8TB92	HMGC2	Human	370	18	No	0
Q92993	KAT5	Human	513	41	No	0
Q9H999	PANK3	Human	370	25	No	0
P35241	RADI	Human	583	67	No	0
Q9NUQ2	PLCE	Human	364	26	No	0
Q9Y6F8	CDY1	Human	540	47	No	0
Q9Y232	CDYL	Human	598	49	No	0
P41227	NAA10	Human	235	16	No	0
O60551	NMT2	Human	498	43	No	0
Q8WV74	NUDT8	Human	236	5	No	0
A8MXV4	NUD19	Human	375	11	No	0
Q13402	MYO7A	Human	2215	159	No	0
Q9HD67	MYO10	Human	2058	132	No	0
Q9BY49	PECR	Human	303	22	No	0
Q99879	H2B1M	Human	126	20	No	0
Q16778	H2B2E	Human	126	20	No	0
P06899	H2B1J	Human	126	20	No	0
Q96KK5	H2A1H	Human	128	13	No	0
P68431	H31	Human	136	13	No	0
Q9H2D1	MFTC	Human	315	18	No	0
Q93015	NAA80	Human	286	6	No	0
Q7L5N7	PCAT2	Human	544	29	No	0
O14832	PAHX	Human	338	26	No	0
Q5T1C6	THEM4	Human	240	16	No	0
P11182	ODB2	Human	482	41	No	0
P12694	ODBA	Human	445	18	No	0
O75400	PR40A	Human	957	101	No	0
P21673	SAT1	Human	171	11	No	0
Q6PCB7	S27A1	Human	646	22	No	0
P14678	RSMB	Human	240	10	No	0
P15428	PGDH	Human	266	17	No	0
O43808	PM34	Human	307	19	No	0
P48775	T23O	Human	406	27	No	0
Q03181	PPARD	Human	441	33	No	0
O75908	SOAT2	Human	522	7	No	0
Q8NFR3	SPTSB	Human	76	2	No	0
Q86VD7	S2542	Human	318	12	No	0
Q9UKN8	TF3C4	Human	822	48	No	0
Q9HAC7	SUCHY	Human	445	28	No	0
Q9NV23	SAST	Human	265	18	No	0
P51687	SUOX	Human	545	16	No	0
Q96I99	SUCB2	Human	432	35	No	0
Q969W0	SPTSA	Human	71	1	No	0
O15270	SPTC2	Human	562	28	No	0
Q5SYB0	FRPD1	Human	1578	68	No	0
P54868	HMCS2	Human	508	29	No	0
Q5VWC8	HACD4	Human	232	9	No	0
Q7L7L0	H2A3	Human	130	13	No	0
Q9H7X0	NAA60	Human	242	13	No	0
P29803	ODPAT	Human	388	23	No	0
Q92831	KAT2B	Human	832	71	No	0
P61599	NAA20	Human	178	7	No	0
Q4G0N4	NAKD2	Human	442	16	No	0
Q9NRZ7	PLCC	Human	376	25	No	0
Q9NRZ5	PLCD	Human	378	24	No	0
Q7Z736	PKHH3	Human	793	12	No	0
Q9ULM0	PKHH1	Human	1364	83	No	0
Q96N66	MBOA7	Human	472	13	No	0
Q96PE7	MCEE	Human	176	13	No	0
Q96DW6	S2538	Human	304	13	No	0
Q6P1M0	S27A4	Human	643	31	No	0
Q5K4L6	S27A3	Human	683	15	No	0
Q71RH2	TLC3B	Human	274	9	No	0
Q8NF37	PCAT1	Human	534	24	No	0
Q15118	PDK1	Human	436	20	No	0
Q15119	PDK2	Human	407	21	No	0
Q9Y2P4	S27A6	Human	619	48	No	0
Q15526	SURF1	Human	300	11	No	0
O15269	SPTC1	Human	473	30	No	0
Q9ULD0	OGDHL	Human	1010	47	No	0
P37840	SYUA	Human	140	15	No	0
P55072	TERA	Human	806	47	No	0
Q86VE3	SATL1	Human	695	13	No	0
Q8N8M0	NAT16	Human	369	13	No	0
Q9H255	O51E2	Human	320	11	No	0
Q9BZ23	PANK2	Human	570	25	No	0
Q9NVE7	PANK4	Human	773	43	No	0
P22033	MUTA	Human	750	49	No	0
O15118	NPC1	Human	1278	42	No	0
P11498	PYC	Human	1178	56	No	0
O15120	PLCB	Human	278	10	No	0
Q8IVE3	PKHH2	Human	1493	105	No	0
Q9Y6L6	SO1B1	Human	691	40	No	0
Q86VF5	MOGT3	Human	341	10	No	0
Q9UMX2	OAZ3	Human	235	10	No	0
Q9UP65	PA24C	Human	541	35	No	0
P62826	RAN	Human	216	18	No	0
O35488	S27A2	Mouse	620	40	yes	38
Q9CZW4	ACSL3	Mouse	720	59	no	0
Q8BWT1	THIM	Mouse	397	24	yes	24
Q4LDG0	S27A5	Mouse	689	31	yes	24
Q9WUR2	ECI2	Mouse	391	30	yes	16
Q9QXG4	ACSA	Mouse	701	37	no	0
P32020	SCP2	Mouse	547	45	no	0
Q91X34	BAAT	Mouse	420	23	yes	23
Q9R0H0	ACOX1	Mouse	661	40	yes	39
Q920L5	ELOV6	Mouse	267	18	no	0
P41216	ACSL1	Mouse	699	50	yes	46
Q91VA0	ACSM1	Mouse	573	39	yes	37
Q921H8	THIKA	Mouse	424	16	yes	16
O08756	HCD2	Mouse	261	13	yes	13
Q3UNX5	ACSM3	Mouse	580	42	yes	40
Q8K0L3	ACSM2	Mouse	575	39	no	0
Q99NB1	ACS2L	Mouse	682	28	no	0
Q9EQC4	ELOV4	Mouse	312	19	no	0
P58137	ACOT8	Mouse	320	13	no	0
Q9DBM2	ECHP	Mouse	718	44	no	0
P51660	DHB4	Mouse	735	49	yes	17
Q8BHI7	ELOV5	Mouse	299	17	no	0
O35949	ELOV3	Mouse	271	15	no	0
Q9QUJ7	ACSL4	Mouse	711	64	no	0
Q9JLJ5	ELOV1	Mouse	279	12	no	0
Q5Y5T1	ZDH20	Mouse	380	21	no	0
Q8BQQ1	ZDH14	Mouse	489	22	no	0
Q14AK4	ZDH11	Mouse	347	27	no	0
Q6IR37	ZDH24	Mouse	284	1	no	0
Q9Z2I8	SUCB2	Mouse	433	35	yes	32
Q9Z2I9	SUCB1	Mouse	463	37	yes	33
Q3U1N2	SRBP2	Mouse	1130	50	no	0
Q80UV9	TAF1	Mouse	1891	143	no	0
O88908	SOAT2	Mouse	525	11	no	0
O88816	SNAT	Mouse	205	4	no	0
O70571	PDK4	Mouse	412	22	no	0
O70579	PM34	Mouse	307	21	no	0
Q8VCE9	PKHH3	Mouse	796	13	no	0
P62915	TF2B	Mouse	316	19	no	0
Q8BFZ1	TECRL	Mouse	361	23	no	0
P48776	T23O	Mouse	406	25	no	0
Q8CES0	NAA30	Mouse	364	16	no	0
Q60597	ODO1	Mouse	1023	51	yes	44
Q8CI15	SPHK1	Mouse	382	10	no	0
Q8R0Y8	S2542	Mouse	318	11	no	0
Q923E4	SIR1	Mouse	737	32	no	0
Q9CQJ0	THEM5	Mouse	248	18	no	0
Q9EQQ9	OGA	Mouse	916	59	no	0
Q8BKZ9	ODPX	Mouse	501	32	no	0
P53395	ODB2	Mouse	482	36	no	0
Q8BYI6	PCAT2	Mouse	544	24	no	0
Q810M5	ZDH19	Mouse	347	13	no	0
Q5Y5T5	ZDHC8	Mouse	762	24	no	0
Q8R207	SPTSA	Mouse	71	1	no	0
O35083	PLCA	Mouse	285	11	no	0
Q5SUC9	SCO1	Mouse	284	23	no	0
Q9JJN4	SCO2A	Mouse	520	36	no	0
Q9ESL0	SCO2B	Mouse	520	36	no	0
Q8VCL2	SCO2	Mouse	255	9	no	0
Q5SWK7	RN145	Mouse	663	19	no	0
Q8CAY6	THIC	Mouse	397	20	no	0
Q6P8J2	SAT2	Mouse	170	9	no	0
P50136	ODBA	Mouse	442	17	yes	15
Q3TFD2	PCAT1	Mouse	534	25	no	0
Q8BGT8	PHIPL	Mouse	375	28	no	0
D3Z7Q2	SIM20	Mouse	69	3	no	0
Q9JMG3	TMUB1	Mouse	245	2	no	0
P26039	TLN1	Mouse	2541	163	no	0
Q60714	S27A1	Mouse	646	20	no	0
E9Q9W4	S27A6	Mouse	619	45	no	0
Q8K1B8	URP2	Mouse	665	37	no	0
Q9D051	ODPB	Mouse	359	19	yes	18
P48026	SAT1	Mouse	171	13	no	0
Q9CY27	TECR	Mouse	308	20	no	0
Q6PGB6	NAA50	Mouse	169	16	no	0
Q91WF0	TAZ	Mouse	262	16	no	0
Q9CPV7	ZDHC6	Mouse	413	24	no	0
Q5Y5T3	ZDH23	Mouse	425	21	no	0
Q8BPE4	TM177	Mouse	311	8	no	0
Q9D2G2	ODO2	Mouse	454	26	no	0
P35396	PPARD	Mouse	440	32	no	0
Q8R173	ZDHC3	Mouse	299	19	no	0
Q8R104	SIR3	Mouse	334	10	no	0
Q61263	SOAT1	Mouse	540	25	no	0
Q9D826	SOX	Mouse	390	20	no	0
Q925E8	SPTSB	Mouse	76	3	no	0
P59267	ZDHC2	Mouse	366	20	no	0
Q9D6H5	ZDHC4	Mouse	343	12	no	0
Q5Y5T2	ZDH18	Mouse	380	12	no	0
Q9CWU2	ZDH13	Mouse	622	30	no	0
Q71LX4	TLN2	Mouse	2375	155	no	0
Q80TN5	ZDH17	Mouse	632	34	no	0
Q91WU6	ZDHC7	Mouse	308	14	no	0
Q9D270	ZDH21	Mouse	265	9	no	0
Q8R0N9	ZDHC1	Mouse	484	15	no	0
Q7TNV1	TLC3B	Mouse	275	9	no	0
Q8JZU2	TXTP	Mouse	311	20	no	0
Q8BGJ0	ZDH15	Mouse	337	19	no	0
Q8VHJ7	PRGC2	Mouse	1014	46	no	0
A0PK84	ZDH22	Mouse	263	5	no	0
Q9ESG8	ZDH16	Mouse	361	10	no	0
P59268	ZDHC9	Mouse	364	17	no	0
Q8VC90	ZDH12	Mouse	267	1	no	0
Q8VDZ4	ZDHC5	Mouse	715	33	no	0
Q9DBL9	ABHD5	Mouse	351	17	no	0
A2AKK5	ACNT1	Mouse	416	25	no	0
P48410	ABCD1	Mouse	736	28	no	0
Q32MW3	ACO10	Mouse	439	29	no	0
Q9DBK0	ACO12	Mouse	556	35	no	0
O89016	ABCD4	Mouse	606	23	no	0
P13516	ACOD1	Mouse	355	20	no	0
Q1A3B0	CERS3	Mouse	383	24	no	0
Q99M07	COA5	Mouse	74	6	no	0
Q8BGD8	COA6	Mouse	79	7	no	0
Q8BH51	COX14	Mouse	57	3	no	0
Q6E1M8	AWAT2	Mouse	333	22	no	0
A2ADU9	AWAT1	Mouse	328	19	no	0
Q91V12	BACH	Mouse	381	25	no	0
P56395	CYB5	Mouse	134	10	yes	7
Q9WV68	DECR2	Mouse	292	15	yes	16
Q9CQ62	DECR	Mouse	335	24	yes	20
Q9D6Y1	CCDC3	Mouse	273	12	no	0
O09035	DBIL5	Mouse	87	12	no	0
Q99J39	DCMC	Mouse	492	21	yes	20
Q8BHC4	DCAKD	Mouse	231	13	no	0
Q9CPZ8	COXM1	Mouse	106	13	no	0
Q924X2	CPT1B	Mouse	772	41	no	0
P48193	EPB41	Mouse	858	75	no	0
O35082	KLOT	Mouse	1014	44	no	0
A2ALK8	PTN3	Mouse	913	52	no	0
Q9WU22	PTN4	Mouse	926	50	no	0
Q8K370	ACD10	Mouse	1069	49	yes	21
O09174	AMACR	Mouse	381	19	no	0
P50294	ARY1	Mouse	290	16	no	0
Q9QXS8	CMLO5	Mouse	227	8	no	0
Q8BZB2	COAC	Mouse	204	12	no	0
Q5QR91	CQ078	Mouse	290	19	no	0
Q9D6J1	CERS4	Mouse	393	13	no	0
Q9JMC8	E41LB	Mouse	527	31	no	0
Q9D7J9	ECHD3	Mouse	300	13	yes	12
Q8BGA8	ACSM5	Mouse	578	26	yes	26
Q9JIZ0	CMLO1	Mouse	222	11	no	0
Q8BT51	COA4	Mouse	87	3	no	0
A2ADU8	DG2L6	Mouse	337	21	no	0
Q9DCV3	DGAT2	Mouse	388	25	no	0
Q99JY0	ECHB	Mouse	475	33	no	0
Q9D9V3	ECHD1	Mouse	322	22	yes	13
Q9EPL9	ACOX3	Mouse	700	35	no	0
Q9QXD1	ACOX2	Mouse	681	25	no	0
Q8BRK8	AAPK2	Mouse	552	35	no	0
P50296	ARY3	Mouse	290	20	no	0
Q8VC74	COX18	Mouse	331	10	no	0
Q9D7J4	COX20	Mouse	117	8	no	0
B2RWS6	EP300	Mouse	2412	110	no	0
Q91V92	ACLY	Mouse	1091	74	no	0
P50544	ACADV	Mouse	656	40	yes	38
Q99J27	ACATN	Mouse	550	28	no	0
Q9D061	ACBD6	Mouse	282	20	no	0
Q99PU5	ACBG1	Mouse	721	36	no	0
Q2XU92	ACBG2	Mouse	667	49	no	0
O55137	ACOT1	Mouse	419	20	no	0
Q9QYR9	ACOT2	Mouse	453	19	yes	17
Q8BWN8	ACOT4	Mouse	421	16	no	0
Q9R0X4	ACOT9	Mouse	439	33	no	0
Q9WVM8	AADAT	Mouse	425	30	yes	30
Q9CZU6	CISY	Mouse	464	27	yes	26
Q9JLZ3	AUHM	Mouse	314	21	yes	20
Q8BGD5	CPT1C	Mouse	798	21	no	0
P52825	CPT2	Mouse	658	39	yes	39
Q99KP3	CRYL1	Mouse	319	18	no	0
Q8BMS1	ECHA	Mouse	763	66	yes	66
E9Q4Z2	ACACB	Mouse	2448	111	no	0
Q8JZN5	ACAD9	Mouse	625	37	no	0
P48754	BRCA1	Mouse	1812	107	no	0
P45952	ACADM	Mouse	421	30	yes	28
Q8BGG9	ACNT2	Mouse	420	24	no	0
Q8VHQ9	ACO11	Mouse	594	29	no	0
P55096	ABCD3	Mouse	659	42	no	0
Q61285	ABCD2	Mouse	741	53	no	0
Q5XG73	ACBD5	Mouse	508	31	no	0
Q9QYR7	ACOT3	Mouse	432	21	no	0
Q6Q2Z6	ACOT5	Mouse	421	22	no	0
Q32Q92	ACOT6	Mouse	419	16	no	0
Q5EG47	AAPK1	Mouse	559	38	no	0
P47934	CACP	Mouse	626	42	no	0
A2ATU0	DHTK1	Mouse	921	39	no	0
Q8BH95	ECHM	Mouse	290	22	yes	22
Q9CR63	COX16	Mouse	106	12	no	0
Q8CID0	CSR2B	Mouse	779	48	no	0
Q8VCC2	EST1	Mouse	565	27	no	0
Q8CIB9	ESCO2	Mouse	592	66	no	0
P62806	H4	Mouse	103	11	no	0
Q9JJE7	FADS3	Mouse	449	18	no	0
P68433	H31	Mouse	136	13	no	0
Q99K67	AASS	Mouse	926	55	yes	49
Q91WC3	ACSL6	Mouse	697	46	no	0
Q920N2	BPL1	Mouse	722	28	no	0
P27545	CERS1	Mouse	350	12	no	0
Q9Z2H5	E41L1	Mouse	879	64	no	0
O70318	E41L2	Mouse	988	79	no	0
P42125	ECI1	Mouse	289	19	yes	15
O70348	DXO	Mouse	397	15	no	0
Q78JN3	ECI3	Mouse	317	28	no	0
O70503	DHB12	Mouse	312	27	no	0
P26443	DHE3	Mouse	558	34	yes	34
Q9Z2A7	DGAT1	Mouse	498	17	no	0
P52963	E41LA	Mouse	686	56	no	0
P30416	FKBP4	Mouse	458	39	no	0
P34152	FAK1	Mouse	1052	63	no	0
Q9JHI5	IVD	Mouse	424	25	yes	25
Q9D2U9	H2B3A	Mouse	126	19	no	0
C0HKE2	H2A1C	Mouse	130	13	no	0
C0HKE3	H2A1D	Mouse	130	13	no	0
Q64522	H2A2B	Mouse	130	13	no	0
C0HKE6	H2A1I	Mouse	130	13	no	0
Q8VC19	HEM1	Mouse	642	38	no	0
Q8BMT9	HHAT	Mouse	499	11	no	0
Q8JZR0	ACSL5	Mouse	683	53	yes	51
Q924Z4	CERS2	Mouse	380	19	no	0
Q9Z2A5	ATE1	Mouse	516	45	no	0
Q8K341	ATAT	Mouse	421	16	no	0
Q921H9	COA7	Mouse	231	22	no	0
Q7TN73	CASD1	Mouse	797	50	no	0
Q8R4N0	CLYBL	Mouse	338	27	no	0
P50171	DHB8	Mouse	259	8	yes	8
Q80XL6	ACD11	Mouse	779	43	yes	24
Q5SWU9	ACACA	Mouse	2345	111	no	0
Q9D7B6	ACAD8	Mouse	413	21	yes	20
P51174	ACADL	Mouse	430	28	yes	25
Q07417	ACADS	Mouse	412	21	yes	21
Q9D258	ACBD7	Mouse	88	11	no	0
P49582	ACHA7	Mouse	502	20	no	0
P31786	ACBP	Mouse	87	15	yes	15
Q9DBS4	ACOXL	Mouse	632	35	no	0
P63101	1433Z	Mouse	245	20	no	0
Q8VCW8	ACSF2	Mouse	615	36	yes	34
Q8BMP6	GCP60	Mouse	525	31	no	0
P55050	FABPI	Mouse	132	14	no	0
Q9D6K9	CERS5	Mouse	414	19	no	0
P56380	AP4A	Mouse	147	7	no	0
Q8C172	CERS6	Mouse	384	20	no	0
Q8CEL2	CFA61	Mouse	1252	69	no	0
Q9DCW4	ETFB	Mouse	255	26	yes	26
P26040	EZRI	Mouse	586	55	no	0
P19096	FAS	Mouse	2504	102	no	0
P70696	H2B1A	Mouse	127	19	no	0
Q8BFU2	H2A3	Mouse	130	13	no	0
Q9D2R0	AACS	Mouse	672	35	no	0
Q3URE1	ACSF3	Mouse	583	25	no	0
Q3UHD1	AGRB1	Mouse	1582	62	no	0
Q80W40	ACSM4	Mouse	580	36	no	0
Q9JHE3	ASAH2	Mouse	756	33	no	0
Q5FW57	GLYAL	Mouse	296	19	no	0
Q91XE0	GLYAT	Mouse	296	22	yes	22
Q8CGP0	H2B3B	Mouse	126	20	no	0
Q921G7	ETFD	Mouse	616	42	yes	38
Q8VCT4	EST1D	Mouse	565	34	no	0
Q920L1	FADS1	Mouse	447	23	no	0
A2AD83	FRMD7	Mouse	703	49	no	0
Q8JZS7	HMGC2	Mouse	343	15	no	0
P38060	HMGCL	Mouse	325	21	no	0
Q9D1I5	MCEE	Mouse	178	13	yes	11
Q6P3D0	NUD16	Mouse	195	8	no	0
P46662	MERL	Mouse	596	60	no	0
Q3TLP5	ECHD2	Mouse	296	7	yes	7
O08785	CLOCK	Mouse	855	34	no	0
P00397	COX1	Mouse	514	10	no	0
Q8BGS1	E41L5	Mouse	731	51	no	0
Q922J9	FACR1	Mouse	515	28	no	0
P84244	H33	Mouse	136	13	no	0
Q61425	HCDH	Mouse	314	30	yes	29
Q9QY80	HACD1	Mouse	281	15	no	0
Q8CGP7	H2A1K	Mouse	130	13	no	0
Q9WTK2	CDYL	Mouse	593	45	no	0
Q80ZM3	ETKMT	Mouse	255	10	no	0
Q7TNT2	FACR2	Mouse	515	29	no	0
Q9Z0R9	FADS2	Mouse	444	28	no	0
A2AKB4	FRPD1	Mouse	1549	60	no	0
Q8BRB7	KAT6B	Mouse	1872	126	no	0
Q6NVG1	LPCT4	Mouse	524	19	no	0
Q8CHK3	MBOA7	Mouse	473	14	no	0
Q9CQ20	M1IP1	Mouse	182	7	no	0
Q91VS8	FARP2	Mouse	1065	69	no	0
Q9QVP9	FAK2	Mouse	1009	72	no	0
Q8BIE6	FRM4A	Mouse	1020	67	no	0
Q64525	H2B2B	Mouse	126	20	no	0
P08680	HEM0	Mouse	587	31	no	0
Q8BH98	MBOA1	Mouse	492	23	no	0
Q8R3I2	MBOA2	Mouse	519	18	no	0
Q9JHD2	KAT2A	Mouse	830	62	no	0
Q9JHD1	KAT2B	Mouse	813	70	no	0
Q8BT35	MTLN	Mouse	56	4	no	0
Q3UN02	LCLT1	Mouse	376	21	no	0
Q9CQW7	COA8	Mouse	192	13	no	0
Q9D2Y9	ELOV7	Mouse	281	16	no	0
Q9EQ20	MMSA	Mouse	535	31	yes	30
Q9DBL7	COASY	Mouse	563	23	no	0
Q9D2R6	COA3	Mouse	108	4	no	0
Q03059	CLAT	Mouse	641	34	no	0
P56394	COX17	Mouse	63	8	no	0
P11404	FABPH	Mouse	133	13	no	0
P49698	HNF4A	Mouse	474	25	no	0
Q9DBW3	NATD1	Mouse	110	6	no	0
Q9DBL1	ACDSB	Mouse	432	29	yes	27
Q80WC9	ACSF4	Mouse	1100	55	no	0
Q91VT4	CBR4	Mouse	236	16	no	0
Q9WUU9	GANP	Mouse	1971	108	no	0
O08749	DLDH	Mouse	509	38	yes	36
C0HKE4	H2A1E	Mouse	130	13	no	0
Q8CGP5	H2A1F	Mouse	130	13	no	0
C0HKE5	H2A1G	Mouse	130	13	no	0
Q69Z69	ESCO1	Mouse	843	92	no	0
Q6S5J6	KRIT1	Mouse	736	59	no	0
Q6ZWY9	H2B1C	Mouse	126	20	no	0
Q9D3B1	HACD2	Mouse	254	12	no	0
Q8CGP2	H2B1P	Mouse	126	20	no	0
Q64524	H2B2E	Mouse	126	20	no	0
O88986	KBL	Mouse	416	16	no	0
Q8VDK1	NIT1	Mouse	323	9	no	0
O70310	NMT1	Mouse	496	42	no	0
Q8BG93	NUD15	Mouse	170	9	no	0
Q8BWT5	DIP2A	Mouse	1523	67	no	0
Q8BHD4	FRMD3	Mouse	595	43	no	0
Q6P5H6	FRMD5	Mouse	517	38	no	0
Q9WV92	E41L3	Mouse	929	68	no	0
O35459	ECH1	Mouse	327	21	yes	19
Q99LC5	ETFA	Mouse	333	26	yes	26
P59266	FITM2	Mouse	262	11	no	0
Q8C0V9	FRMD6	Mouse	622	45	no	0
Q14DK4	GPAT2	Mouse	801	23	no	0
Q8C0N2	GPAT3	Mouse	438	30	no	0
Q8K2C8	GPAT4	Mouse	456	31	no	0
E9Q5L8	GLYL3	Mouse	290	14	no	0
A2AKM2	HACD4	Mouse	232	7	no	0
Q8BU33	HACL2	Mouse	632	23	no	0
C0HKE1	H2A1B	Mouse	130	13	no	0
Q14DH7	ACSS3	Mouse	682	45	yes	43
Q9CQF6	ADPPT	Mouse	309	23	no	0
P50295	ARY2	Mouse	290	16	no	0
Q9JLJ4	ELOV2	Mouse	292	20	no	0
P15105	GLNA	Mouse	373	21	no	0
Q9JK38	GNA1	Mouse	184	17	no	0
P98192	GNPAT	Mouse	678	46	no	0
Q64176	EST1E	Mouse	562	34	no	0
P10853	H2B1F	Mouse	126	20	no	0
Q8K2C9	HACD3	Mouse	362	21	no	0
Q6GSS7	H2A2A	Mouse	130	14	no	0
C0HKE9	H2A1P	Mouse	130	13	no	0
Q8CHK4	KAT5	Mouse	513	41	no	0
Q9QXE0	HACL1	Mouse	581	24	no	0
Q8BY71	HAT1	Mouse	416	27	no	0
P97742	CPT1A	Mouse	773	47	yes	34
Q9CZX0	ELP3	Mouse	547	30	no	0
P00405	COX2	Mouse	227	5	no	0
Q8R3F5	FABD	Mouse	381	15	no	0
Q61586	GPAT1	Mouse	827	42	no	0
Q64478	H2B1H	Mouse	126	20	no	0
Q8CGP6	H2A1H	Mouse	128	12	no	0
Q80W94	MOGT2	Mouse	334	14	no	0
Q6P3A8	ODBB	Mouse	390	17	yes	16
Q9JJJ7	PORCN	Mouse	461	13	no	0
Q91V01	MBOA5	Mouse	487	23	no	0
Q8VEA4	MIA40	Mouse	139	8	no	0
Q9DCS3	MECR	Mouse	373	20	yes	20
Q9DBU2	NAA60	Mouse	242	12	no	0
F8VQB6	MYO10	Mouse	2062	129	no	0
P70365	NCOA1	Mouse	1447	55	no	0
O09000	NCOA3	Mouse	1398	54	no	0
Q8QZS1	HIBCH	Mouse	385	26	yes	26
Q3UDW8	HGNAT	Mouse	656	28	no	0
Q8BM54	MYLIP	Mouse	445	23	no	0
O08709	PRDX6	Mouse	224	18	no	0
Q8CHQ9	NT8F2	Mouse	238	15	no	0
Q64512	PTN13	Mouse	2453	139	no	0
Q62130	PTN14	Mouse	1189	57	no	0
Q62136	PTN21	Mouse	1176	55	no	0
Q8R2W9	PANK3	Mouse	370	24	no	0
Q8C7H1	MMAA	Mouse	415	19	yes	16
Q9CXF0	KYNU	Mouse	464	30	no	0
P63030	MPC1	Mouse	109	6	no	0
P54369	OAZ1	Mouse	227	9	no	0
Q5SVQ0	KAT7	Mouse	613	47	no	0
Q91YX5	LGAT1	Mouse	370	20	no	0
Q99MZ6	MYO7B	Mouse	2113	138	no	0
P97479	MYO7A	Mouse	2215	157	no	0
Q9CR24	NUDT8	Mouse	210	5	no	0
E0CYR6	NT8F7	Mouse	227	10	no	0
O88531	PPT1	Mouse	306	22	no	0
O35448	PPT2	Mouse	302	5	no	0
Q60676	PPP5	Mouse	499	38	no	0
Q8VDG5	PPCS	Mouse	311	13	no	0
Q9D404	OXSM	Mouse	459	19	yes	16
Q3UGX3	NAT8L	Mouse	299	9	no	0
Q9DB26	PHYD1	Mouse	291	11	no	0
Q8K0S0	PHYIP	Mouse	330	17	no	0
P11930	NUD19	Mouse	357	10	no	0
P35486	ODPA	Mouse	390	23	yes	21
Q8K4K6	PANK1	Mouse	548	29	no	0
Q7M753	PANK2	Mouse	456	25	no	0
P26043	RADI	Mouse	583	64	no	0
P45481	CBP	Mouse	2441	116	no	0
Q9D5D8	CDYL2	Mouse	503	42	no	0
F8VPU2	FARP1	Mouse	1048	73	no	0
P10854	H2B1M	Mouse	126	20	no	0
C0HKE8	H2A1O	Mouse	130	13	no	0
Q91VB4	HPS3	Mouse	1002	58	no	0
P26041	MOES	Mouse	577	64	no	0
O70311	NMT2	Mouse	529	43	no	0
Q99P30	NUDT7	Mouse	236	13	no	0
Q8JZK9	HMCS1	Mouse	520	30	no	0
Q99MR8	MCCA	Mouse	717	44	yes	33
Q3ULD5	MCCB	Mouse	563	25	yes	25
Q8BZ21	KAT6A	Mouse	2003	136	no	0
P61600	NAA20	Mouse	178	7	no	0
Q3UG98	NAT9	Mouse	241	14	no	0
Q60759	GCDH	Mouse	438	17	yes	14
P0C0S6	H2AZ	Mouse	128	14	no	0
Q64523	H2A2C	Mouse	129	14	no	0
C0HKE7	H2A1N	Mouse	130	13	no	0
Q9QY36	NAA10	Mouse	235	17	no	0
Q9JIY7	NAT8	Mouse	227	10	no	0
Q9DC50	OCTC	Mouse	612	34	yes	33
Q99MN9	PCCB	Mouse	541	24	yes	24
Q9D1E8	PLCE	Mouse	365	26	no	0
Q9WUM5	SUCA	Mouse	346	23	yes	23
O35704	SPTC1	Mouse	473	32	no	0
P97363	SPTC2	Mouse	560	32	no	0
Q8VCH0	THIKB	Mouse	424	17	yes	17
O08608	OAZ2	Mouse	189	11	no	0
Q9Z280	PLD1	Mouse	1074	75	no	0
Q80YV4	PANK4	Mouse	820	50	no	0
Q922H2	PDK3	Mouse	415	29	no	0
Q7TNE1	SUCHY	Mouse	436	26	yes	24
Q91XD8	S2538	Mouse	326	11	no	0
Q9D0K2	SCOT1	Mouse	520	40	no	0
Q91VE0	S27A4	Mouse	643	32	no	0
Q3UUI3	THEM4	Mouse	230	19	yes	17
O88561	S27A3	Mouse	667	17	no	0
Q8BMQ2	TF3C4	Mouse	817	52	no	0
P09925	SURF1	Mouse	306	13	no	0
P37238	PPARG	Mouse	505	38	no	0
P13011	SCD2	Mouse	358	18	no	0
Q99PL7	SCD3	Mouse	359	19	no	0
Q8R197	SAST	Mouse	265	24	no	0
Q3UFK8	FRMD8	Mouse	466	19	no	0
A2AFR3	FRPD4	Mouse	1320	83	no	0
Q920B0	FRM4B	Mouse	1035	72	no	0
P54869	HMCS2	Mouse	508	30	yes	28
Q01237	HMDH	Mouse	887	39	no	0
Q8CGP1	H2B1K	Mouse	126	20	no	0
Q64475	H2B1B	Mouse	126	20	no	0
P84228	H32	Mouse	136	13	no	0
Q91ZV4	MOGT1	Mouse	335	20	no	0
Q8VE10	NAA40	Mouse	237	20	no	0
Q9R123	NAA80	Mouse	314	9	no	0
P35487	ODPAT	Mouse	391	28	yes	25
Q9DCY0	KEG1	Mouse	295	22	yes	22
Q9D1P2	KAT8	Mouse	458	43	no	0
E0CYC6	NAT8B	Mouse	232	11	no	0
P16332	MUTA	Mouse	748	48	yes	45
Q8K224	NAT10	Mouse	1024	73	no	0
Q9D517	PLCC	Mouse	376	23	no	0
P53810	PIPNA	Mouse	271	29	no	0
Q91WW7	PLPL3	Mouse	413	15	no	0
P97819	PLPL9	Mouse	807	39	no	0
Q69ZX6	MOR2A	Mouse	1030	84	no	0
Q9R109	OAZ3	Mouse	243	10	no	0
Q8BMF4	ODP2	Mouse	642	40	no	0
Q8CCM6	TIM21	Mouse	244	16	no	0
O35386	PAHX	Mouse	338	20	no	0
Q8BFP9	PDK1	Mouse	434	21	no	0
Q9JK42	PDK2	Mouse	407	20	no	0
Q8BG54	SPTC3	Mouse	563	39	no	0
Q3UX61	NAA11	Mouse	218	13	no	0
Q6T707	SCD4	Mouse	353	18	no	0
O55042	SYUA	Mouse	140	15	no	0
Q9D5N8	SATL1	Mouse	744	29	no	0
Q8R4H7	NAGS	Mouse	527	19	no	0
Q99MZ7	PECR	Mouse	303	18	yes	18
Q8BVG8	NAT14	Mouse	206	5	no	0
Q91ZA3	PCCA	Mouse	724	49	no	0
Q8K4X7	PLCD	Mouse	378	26	no	0
Q9JIY8	NT8F3	Mouse	226	10	no	0
Q8K3K7	PLCB	Mouse	278	15	no	0
Q80TI1	PKHH1	Mouse	1356	81	no	0
Q8C115	PKHH2	Mouse	1491	100	no	0
Q8QZT1	THIL	Mouse	424	31	yes	31
Q8R216	SIR4	Mouse	333	13	no	0
Q8BL86	MBLC2	Mouse	279	7	no	0
Q9D023	MPC2	Mouse	127	8	no	0
